# Supplementary material for: Identification of Reference Genes for Circadian Studies on Brain Microvessels and Choroid Plexus Samples Isolated from Rats
Source: Biomolecules. 2021 Aug 17;11(8):1227. doi: 10.3390/biom11081227 (PMC8394446; doi:10.3390/biom11081227)
Supplement: Supplementary file 1 [file biomolecules-11-01227-s001.zip]

Archive with 1 entries (1 files):
- biomolecules-1306152-supplementary.pdf
